# Supplementary material for: B-H Curve Estimation and Air Gap Optimization for High-Performance Split Core
Source: Materials (Basel). 2025 Jan 31;18(3):644. doi: 10.3390/ma18030644 (PMC11820830; doi:10.3390/ma18030644)
Supplement: Supplementary file 1 [file materials-18-00644-s001.zip]

Archive with 1 entries (1 files):
- materials-3423042-supplementary.pdf
